# Supplementary material for: Evaluation of Endocrine Disruptome and VirtualToxLab for Predicting Per- and Polyfluoroalkyl Substances Binding to Nuclear Receptors
Source: J Xenobiot. 2025 Aug 22;15(5):136. doi: 10.3390/jox15050136 (PMC12452740; doi:10.3390/jox15050136)
Supplement: Supplementary file 1 [file jox-15-00136-s001.zip]

Archive with 1 entries (1 files):
- jox-3769612-supplementary.pdf
